# Supplementary material for: Stage-specific control of oligodendrocyte survival and morphogenesis by TDP-43
Source: eLife. 2022 Mar 21;11:e75230. doi: 10.7554/eLife.75230 (PMC8970587; doi:10.7554/eLife.75230)
Supplement: Figure 6—source data 1. — The molecular weight of Ermin is 42 kDa and of GAPDH is 37 kDa. [file elife-75230-fig6-data1.zip]

Archive with 3 entries (3 files):
- 20210413 Ermin-red GAPDH-green.tif
- 20210521 Ermin-red GAPDH-green.tif
- Annotated raw and cropped WB images.pdf
